# Supplementary material for: Is the vIL-10 Protein from Cytomegalovirus Associated with the Potential Development of Acute Lymphoblastic Leukemia?
Source: Viruses. 2025 Mar 18;17(3):435. doi: 10.3390/v17030435 (PMC11945621; doi:10.3390/v17030435)
Supplement: Supplementary file 1 [file viruses-17-00435-s001.zip]

Archive with 1 entries (1 files):
- viruses-3425794-supplementary.pdf
